# Supplementary material for: Inhibition of Phosphatidylinositol 3-kinease suppresses formation and progression of experimental abdominal aortic aneurysms
Source: Sci Rep. 2017 Nov 9;7:15208. doi: 10.1038/s41598-017-15207-w (PMC5680315; doi:10.1038/s41598-017-15207-w)
Supplement: Supplementary file 1 — Dataset 1 [file 41598_2017_15207_MOESM1_ESM.csv]

Table 1. Main characteristics of 24 aneurysm patients
Variable	Result
Gender (male, %)	15 (62.5%)
Age (mean ¡À SD, range, years)	63.8 ¡À 10.7 (31-81)
Smoking (cases, %)	10 (41.7%)
Aortic diameter (mean ¡À SD, range, mm)	57.6 ¡À 12.4 (38.9-77.4)
Luminal thrombus (cases, %)	17 (70.8%)
Hypertension (cases, %)	13 (54.2%)
Systolic pressure (mean ¡À SD, range, mm Hg)	138.3 ¡À 18.3 (84-177)
Diastolic pressure (mean ¡À SD, range, mm Hg)	85.3 ¡À 13.9 (50-108)
Hyperlipidemia (cases, %)	5 (20.8%)
COPD (cases, %)	0 (0.0%)
Diabetes (cases, %)	4 (16.7%)
Antihypertension medications (cases, %)	5 (20%)
Lipid-lowering medication (cases, %)	1(4.2%)
Diabetic medications (cases, %)	0(0%)
